# Supplementary material for: Identification and Evaluation of Olive Phenolics in the Context of Amine Oxidase Enzyme Inhibition and Depression: In Silico Modelling and In Vitro Validation
Source: Molecules. 2024 May 23;29(11):2446. doi: 10.3390/molecules29112446 (PMC11173677; doi:10.3390/molecules29112446)
Supplement: Supplementary file 1 [file molecules-29-02446-s001.zip]

Archive with 2 entries (2 files):
- molecules-3018314-supplementary.pdf
- molecules-3018314-final.zip
